# Supplementary material for: Gymnodinium catenatum Paralytic Shellfish Toxin Production and Photobiological Responses under Marine Heat Waves
Source: Toxins (Basel). 2023 Feb 14;15(2):157. doi: 10.3390/toxins15020157 (PMC9967835; doi:10.3390/toxins15020157)
Supplement: Supplementary file 1 [file toxins-15-00157-s001.zip]

Archive with 1 entries (1 files):
- toxins-2141939-supplementary.pdf
